# Supplementary material for: Acupuncture for Hypertension in Animal Models: A Systematic Review and Meta-Analysis
Source: Evid Based Complement Alternat Med. 2021 Oct 11;2021:8171636. doi: 10.1155/2021/8171636 (PMC8523269; doi:10.1155/2021/8171636)
Supplement: Supplementary Materials — Tables S1–S5: subgroup analysis. Table S6: details of Egger's test. Figures S1–S6: sensitivity analysis. [file 8171636.f1.zip]

Archive with 12 entries (12 files):
- Figure S1.pdf
- Figure S2.pdf
- Figure S3.pdf
- Figure S4.pdf
- Figure S5.pdf
- Figure S6.pdf
- Supplementary Materials Figure Legends.docx
- Table S1.docx
- Table S2.docx
- Table S3.docx
- Table S4.docx
- Table S5.docx
